# Supplementary material for: From hepatitis misdiagnosis to zoonotic false alarms: a metagenomic blacklist framework for the parvo-like hybrid viral group
Source: Microbiol Spectr. 2026 Apr 9;14(5):e00157-26. doi: 10.1128/spectrum.00157-26 (PMC13141889; doi:10.1128/spectrum.00157-26)
Supplement: Table S1 — Overview of the 29 commercial nucleic acid extraction kits analyzed in this study. [file spectrum.00157-26-s0002.xlsx]

## Sheet: Sheet1
QIAquick® PCR Purification Kit (50)	QIAGEN	Cat. #28104
MinElute® PCR Purification Kit (50)	QIAGEN	Cat. #28004
QIAquick® Gel Extraction Kit (50)	QIAGEN	Cat. #28704
QIAamp® Viral RNA Mini Kit (250)	QIAGEN	Cat. #52906
QIAamp® DNA Blood Mini Kit (50)	QIAGEN	Cat. #51104
QIAamp® PowerFecal® DNA Kit	QIAGEN	Cat. #12830-50
QIAamp® RNA Blood Mini Kit (50)	QIAGEN	Cat. #52304
DNeasy® Blood & Tissue Kit (50)	QIAGEN	Cat. #69504
RNeasy® Mini Kit (50)	QIAGEN	Cat. #74104
QIAamp® Circulating Nucleic Acid Kit (50)	QIAGEN	Cat. #55114
QIAamp® DNA Microbiome Kit (50)	QIAGEN	Cat. #51704
QIAamp® UltraSens® Virus Kit (250)	QIAGEN	Cat. #53706
QIAamp® DNA Blood Midi Kit (100)	QIAGEN	Cat. #53706
QIAGEN® Plasmid Plus Maxi Kit (25)	QIAGEN	Cat. #12963
QIAamp® Fast DNA Stool Mini Kit (50)	QIAGEN	Cat. #51604
RNeasy® Plant Mini Kit (50)	QIAGEN	Cat. #74904
RNeasy® Plus Universal Mini Kit (50)	QIAGEN	Cat. #73404
RNeasy® FFPE Kit (50)	QIAGEN	Cat. #73504
RNeasy® Micro Kit (50)	QIAGEN	Cat. #74004
RNeasy® Plus Micro Kit (50)	QIAGEN	Cat. #74304
RNeasy® Plus Mini Kit (250)	QIAGEN	Cat. #74136
QIAamp® DNA Mini Kit (250)	QIAGEN	Cat. #51306
QIAamp® MinElute® Virus Spin Kit (50)	QIAGEN	Cat. #57704
QIAamp® 96 Virus QIAcube® HT Kit (5)	QIAGEN	Cat. #57731
NucleoSpin® Extract II Kit	NucleoSpin®	Cat. #740 609.250
NucleoSpin® Tissue, Mini kit for DNA from cells and tissue	NucleoSpin®	Cat. #740 925.50
Invitrogen™ PureLink™ RNA Mini Kit	Invitrogen	Cat. #12183018A
IndiSpin® QIAcube® HT Pathogen Kit (480 reactions)	INDICAL	Cat. #SP54161
Invitrogen Purelink™ Viral RNA/DNA Mini Kit	Invitrogen	Cat. #12280050
Disposable sampler	DAAN GENE	Cat. #DA1028
Virus Sampling Kit	YOCON	Cat. #MT0301
Nextra® XT Library Prep Kit 96 Samples	Illumina	Cat. #15032354
Nextra® XT Index Kit v2 SetA	illumina	Cat. #15052163
Taq Pro Universal SYBR qPCR Master Mix	Vazyme	Cat. #Q712-03

## Sheet: Sheet2
QIAquick® PCR Purification Kit (50)	QIAGEN	Cat. #28104
MinElute® PCR Purification Kit (50)	QIAGEN	Cat. #28004
QIAquick® Gel Extraction Kit (50)	QIAGEN	Cat. #28704
QIAamp® Viral RNA Mini Kit (250)	QIAGEN	Cat. #52906
QIAamp® DNA Blood Mini Kit (50)	QIAGEN	Cat. #51104
QIAamp® PowerFecal® DNA Kit	QIAGEN	Cat. #12830-50
QIAamp® RNA Blood Mini Kit (50)	QIAGEN	Cat. #52304
DNeasy® Blood & Tissue Kit (50)	QIAGEN	Cat. #69504
RNeasy® Mini Kit (50)	QIAGEN	Cat. #74104
QIAamp® Circulating Nucleic Acid Kit (50)	QIAGEN	Cat. #55114
QIAamp® DNA Microbiome Kit (50)	QIAGEN	Cat. #51704
QIAamp® UltraSens® Virus Kit (250)	QIAGEN	Cat. #53706
QIAamp® DNA Blood Midi Kit (100)	QIAGEN	Cat. #53706
QIAGEN® Plasmid Plus Maxi Kit (25)	QIAGEN	Cat. #12963
QIAamp® Fast DNA Stool Mini Kit (50)	QIAGEN	Cat. #51604
RNeasy® Plant Mini Kit (50)	QIAGEN	Cat. #74904
RNeasy® Plus Universal Mini Kit (50)	QIAGEN	Cat. #73404
RNeasy® FFPE Kit (50)	QIAGEN	Cat. #73504
RNeasy® Micro Kit (50)	QIAGEN	Cat. #74004
RNeasy® Plus Micro Kit (50)	QIAGEN	Cat. #74304
RNeasy® Plus Mini Kit (250)	QIAGEN	Cat. #74136
QIAamp® DNA Mini Kit (250)	QIAGEN	Cat. #51306
QIAamp® MinElute® Virus Spin Kit (50)	QIAGEN	Cat. #57704
QIAamp® 96 Virus QIAcube® HT Kit (5)	QIAGEN	Cat. #57731
NucleoSpin® Extract II Kit	NucleoSpin®	Cat. #740 609.250
NucleoSpin® Tissue, Mini kit for DNA from cells and tissue	NucleoSpin®	Cat. #740 925.50
Invitrogen™ PureLink™ RNA Mini Kit	Invitrogen	Cat. #12183018A
IndiSpin® QIAcube® HT Pathogen Kit (480 reactions)	INDICAL	Cat. #SP54161
Invitrogen Purelink™ Viral RNA/DNA Mini Kit	Invitrogen	Cat. #12280050

## Sheet: Sheet3
Overview of the 29 commercial nucleic acid extraction kits analyzed in this study.
Serial No.	Kit Name	Brand	Cat. No.	Function Category	Detailed Description
1	QIAquick® PCR Purification Kit (50)	QIAGEN	#28104	nucleic acid purification	The QIAquick PCR Purification Kit provides spin columns, buffers, and collection tubes for silica-membrane-based purification of PCR products >100 bp. DNA of up to 10 kb is purified using a simple and fast bind-wash-elute procedure and an elution volume of 30–50 μl.
2	MinElute® PCR Purification Kit (50)	QIAGEN	#28004	nucleic acid purification	The MinElute PCR Purification Kit is designed for the purification and cleanup of up to 5 μg of PCR products (70 bp to 4 kb) in very low elution volumes. DNA fragments purified with the MinElute system are ready for direct use in all applications, including sequencing, microarray analysis, ligation and transformation, restriction digestion, labeling, microinjection, PCR, and in vitro transcriptio…
3	QIAquick® Gel Extraction Kit (50)	QIAGEN	#28704	gel extraction	The QIAquick Gel Extraction Kit provides spin columns, buffers, and collection tubes for silica-membrane-based purification of DNA fragments from gels (up to 400 mg slices) or enzymatic reactions. DNA ranging from 70 bp to 10 kb is purified using a simple and fast bind-wash-elute procedure and an elution volume of 30–50 μl.
4	QIAamp® Viral RNA Mini Kit (250)	QIAGEN	#52906	microbial nucleic acid extraction	QIAamp Viral RNA Kits simplify viral RNA purification from cell-free body fluids with fast spin-column, vacuum and plate centrifugation procedures. Viral RNA binds specifically to the QIAamp silica membrane, and pure viral RNA is eluted in either water or a buffer provided with the kit.
5	QIAamp® DNA Blood Mini Kit (50)	QIAGEN	#51104	blood or tissue nucleic acid extraction	QIAamp DNA Blood Kits simplify DNA purification from blood and DNA purification from body fluids with fast spin-column, vacuum, centrifugation or automated procedures. Fresh and frozen whole blood with common anticoagulants, such as citrate, EDTA and heparin, may be processed.
6	QIAamp® PowerFecal® DNA Kit	QIAGEN	#12830-50	fecal nucleic acid extraction	The QIAamp PowerFecal DNA Kit provides efficient removal of downstream inhibitors with Inhibitor Removal Technology. Remove tough inhibitors from your stool, gut and biosolid samples and get clean, ready-to-use DNA.
7	QIAamp® RNA Blood Mini Kit (50)	QIAGEN	#52304	blood or tissue nucleic acid extraction	The QIAamp RNA Blood Mini Kit provides the highest-quality RNA with minimum copurification of DNA from human whole blood. The QIAamp procedure completely removes RNases, contaminants, and enzyme inhibitors, yielding high-quality RNA suitable for any downstream application.
8	DNeasy® Blood & Tissue Kit (50)	QIAGEN	#69504	blood or tissue nucleic acid extraction	DNeasy Blood & Tissue Kits quickly extract DNA using a silica-based, phenol- and chloroform-free process in spin-column and 96-well-plate formats. For most samples, direct lysis with proteinase K eliminates the need for mechanical disruption, reducing hands-on time.
9	RNeasy® Mini Kit (50)	QIAGEN	#74104	general nucleic acid extraction	RNeasy Kits are the Gold standard for total RNA isolation. They provide fast purification of high-quality RNA from small to large amounts of cells, tissues, and yeast using silica-membrane RNeasy spin columns or 96-well plates.
10	QIAamp® Circulating Nucleic Acid Kit (50)	QIAGEN	#55114	general nucleic acid extraction	The QIAamp Circulating Nucleic Acid Kit simplifies isolation of circulating DNA and RNA from plasma or serum. No phenol–chloroform extraction is required. Nucleic acids bind specifically to the QIAamp Mini column, while contaminants pass through.
11	QIAamp® DNA Microbiome Kit (50)	QIAGEN	#51704	microbial nucleic acid extraction	The QIAamp DNA Microbiome Kit is a dedicated solution for the purification and enrichment of bacterial microbiome DNA. Removal of host DNA increases the coverage of microbial reads in sequencing experiments.
12	QIAamp® UltraSens® Virus Kit (250)	QIAGEN	#53706	microbial nucleic acid extraction	The QIAamp UltraSens Virus Kit uses new technology to concentrate viral nucleic acids in plasma and serum samples, followed by nucleic acid purification using proven QIAamp technology. The procedure provides increased sensitivity in viral-load monitoring and other applications where high viral nucleic acid recovery is essential.
13	QIAamp® DNA Blood Midi Kit (100)	QIAGEN	#51183	blood or tissue nucleic acid extraction	QIAamp DNA Blood Midi Kit yields up to 94.5% recovery of DNA from larger blood volumes. The kit simplifies DNA purification from blood with fast spin-column procedures.
14	QIAGEN® Plasmid Plus Maxi Kit (25)	QIAGEN	#12963	plasmid purification	The QIAGEN Plasmid Plus Kits provide the most convenient method for large-scale plasmid preparation. The design and unique binding chemistry of the QIAGEN Plasmid Plus columns allow a simple bind-wash-elute procedure based on a novel chemistry.
15	QIAamp® Fast DNA Stool Mini Kit (50)	QIAGEN	#51604	fecal nucleic acid extraction	The QIAamp Fast DNA Stool Mini Kit enables rapid purification of high-quality genomic DNA (human and bacterial) from fresh or frozen stool samples. The novel InhibitEX Buffer replaces cumbersome inhibitor removal tablets to efficiently remove PCR inhibitors commonly present in stool samples.
16	RNeasy® Plant Mini Kit (50)	QIAGEN	#74904	plant nucleic acid extraction	The RNeasy Plant Mini Kit is ideal for isolation of total RNA from a wide variety of plant and fungal samples with sample sizes of 10–100 mg tissue. The binding capacity of the spin-columns is up to 100 µg RNA.
17	RNeasy® Plus Universal Mini Kit (50)	QIAGEN	#73404	general nucleic acid extraction	The RNeasy Plus Universal Mini Kit integrates fast, convenient RNA purification with effective elimination of genomic DNA. Optimized protocols enable purification of high-quality RNA from any type of tissue, even difficult-to-lyse tissues.
18	RNeasy® FFPE Kit (50)	QIAGEN	#73504	general nucleic acid extraction	The RNeasy FFPE Kit is specially designed for purifying total RNA from formalin-fixed, paraffin-embedded tissue sections. Special lysis and incubation conditions reverse formaldehyde modification of RNA.
19	RNeasy® Micro Kit (50)	QIAGEN	#74004	general nucleic acid extraction	The RNeasy Micro Kit provides fast purification of high-quality RNA from small amounts of cells, tissues, and yeast. RNA purified using the RNeasy Micro Kit provides maximum sensitivity with precious samples in quantitative gene expression analyses.
20	RNeasy® Plus Micro Kit (50)	QIAGEN	#74304	general nucleic acid extraction	The RNeasy Plus Micro Kit is specially designed for limited amounts of samples and isolates up to 45 µg pure total RNA. The RNeasy Plus Micro Kit provides maximum sensitivity in quantitative gene expression analyses by efficient on-column digestion of genomic DNA.
21	RNeasy® Plus Mini Kit (250)	QIAGEN	#74136	general nucleic acid extraction	The RNeasy Plus Mini Kit purifies up to 100 µg total RNA (>200 nt) from a single extraction with efficient gDNA removal. Total RNA of high purity and yield is obtained from a wide range of cultured cells and easy-to-lyse tissues.
22	QIAamp® DNA Mini Kit (250)	QIAGEN	#51306	general nucleic acid extraction	The QIAamp DNA Mini Kit simplifies DNA isolation from tissue samples with fast spin-column or vacuum procedures, yielding DNA sized up to 50 kb. DNA purified using the QIAamp DNA Mini Kit can be used in a wide range of downstream applications, including PCR and quantitative real-time PCR.
23	QIAamp® MinElute® Virus Spin Kit (50)	QIAGEN	#57704	microbial nucleic acid extraction	QIAamp MinElute Virus Kits simplify viral DNA and RNA purification with fast spin-column and vacuum procedures. The kits use starting sample volumes of up to 0.2 ml and combine the selective binding properties of a silica-based membrane with flexible elution volumes of between 20 and 150 μl.
24	QIAamp® 96 Virus QIAcube® HT Kit (5)	QIAGEN	#57731	machine-compatible nucleic acid extraction	The QIAamp 96 Virus QIAcube HT Kit enables automated purification of viral RNA and DNA from a broad range of sample types including fresh or frozen tissues, blood and other body fluids. The procedure yields high-quality viral nucleic acids that perform well in downstream PCR and RT-PCR analyses.
25	NucleoSpin® Extract II Kit	Macherey-Nagel	#740609.250	nucleic acid purification	NucleoSpin Gel and PCR Clean-up is a spin column based kit providing a 2-in-1 solution for the purification of nucleic acids from both PCR mixtures and gels. Up to 200 mg of agarose gel can be dissolved with 400 µl Buffer NTI and loaded onto the NucleoSpin Gel and PCR columns.
26	NucleoSpin® Tissue, Mini kit for DNA from cells and tissue	Macherey-Nagel	#740925.50	blood or tissue nucleic acid extraction	NucleoSpin Tissue is a spin column based kit for manual use. It is intended for the isolation of genomic DNA from a large variety of sample types. Besides spin columns and buffers it contains Proteinase K for sample digestion.
27	Invitrogen™ PureLink™ RNA Mini Kit	Invitrogen	#12183018A	general nucleic acid extraction	The PureLink RNA Mini Kit is a column-based kit used to isolate high-quality total RNA from a wide variety of sample types in 20 minutes using standard laboratory equipment. The kit includes RNase-free lysis and wash solutions that protect RNA from RNases while liberating the RNA from DNA, proteins, and other cellular debris.
28	IndiSpin® QIAcube® HT Pathogen Kit (480 reactions)	INDICAL	#SP54161	machine-compatible nucleic acid extraction	The IndiSpin QIAcube HT Pathogen Kit simplifies automated purification of viral RNA/DNA and bacterial DNA from a wide range of animal samples on the QIAcube HT system from QIAGEN. The kit also contains all the plastics to work on the Qiagen QIACube HT system.
29	Invitrogen Purelink™ Viral RNA/DNA Mini Kit	Invitrogen	#12280050	microbial nucleic acid extraction	The PureLink Viral RNA/DNA Mini Kit provides a rapid and efficient method to simultaneously purify viral RNA/DNA from fresh or frozen cell-free biological fluids (plasma, serum, cerebrospinal fluid) and cell culture supernatants. The purified viral RNA/DNA is devoid of proteins and nucleases and is suitable for use in downstream applications that allow viral detection and genotyping.
